# Supplementary material for: Effects of test experience, closed-arm wall color, and illumination level on behavior and plasma corticosterone response in an elevated plus maze in male C57BL/6J mice: a challenge against conventional interpretation of the test
Source: Mol Brain. 2021 Feb 15;14:34. doi: 10.1186/s13041-020-00721-2 (PMC7885464; doi:10.1186/s13041-020-00721-2)
Supplement: Supplementary file 1 — Additional File 1: Data file [file 13041_2020_721_MOESM1_ESM.xlsx]

## Sheet: Fig1
Cohort	Cage No	MouseID	Strain	Sex	Condition	Test day	Postnatal day (PND) at arrival	Postnatal day (PND) at elevated plus maze test	Start time	Distance traveled (cm)	Number of total arm entries	Time spent in closed arms (sec)	Time spent in center (sec)	Percentage of open arm entries (%)	Percentage of time spent in open arms (%)	Plasma CORT (ng/mL)
Cohort1	1	B6J_031117-01	C57BL/6J	Male	No test experience	Day 8	PND 46–52	PND 79–85	09:56:00	1285.3	24	449	129.5	16.7	3.6	56.8378
Cohort1	1	B6J_031117-02	C57BL/6J	Male	No test experience	Day 8	PND 46–52	PND 79–85	10:10:30	1596.1	37	276	173.5	40.5	25.1	83.2223
Cohort1	1	B6J_031117-03	C57BL/6J	Male	No test experience	Day 8	PND 46–52	PND 79–85	10:25:28	1346.6	24	405.5	103	41.7	15.3	70.8066
Cohort1	1	B6J_031117-04	C57BL/6J	Male	No test experience	Day 8	PND 46–52	PND 79–85	10:40:26	1802.3	33	329	201	24.2	11.7	125.293
Cohort1	2	B6J_031117-05	C57BL/6J	Male	Test battery experience	Day 8	PND 46–52	PND 79–85	10:55:33	1179.1	25	445.5	143.5	20	1.8	66.1115
Cohort1	2	B6J_031117-06	C57BL/6J	Male	Test battery experience	Day 8	PND 46–52	PND 79–85	11:10:31	1048.2	16	533.5	59.5	12.5	1.2	74.1361
Cohort1	2	B6J_031117-07	C57BL/6J	Male	Test battery experience	Day 8	PND 46–52	PND 79–85	11:25:30	1706.5	33	364	161	36.4	12.5	87.8678
Cohort1	2	B6J_031117-08	C57BL/6J	Male	Test battery experience	Day 8	PND 46–52	PND 79–85	11:40:24	1105.2	23	457	105.5	30.4	6.3	119.436
Cohort1	3	B6J_031117-09	C57BL/6J	Male	No test experience	Day 8	PND 46–52	PND 79–85	11:55:34	1168	23	416	140.5	34.8	7.2	192.689
Cohort1	3	B6J_031117-10	C57BL/6J	Male	No test experience	Day 8	PND 46–52	PND 79–85	12:10:32	1809.7	37	248.5	209.5	40.5	23.7	110.319
Cohort1	3	B6J_031117-11	C57BL/6J	Male	No test experience	Day 8	PND 46–52	PND 79–85	12:25:29	2094.4	46	312	166	41.3	20.3	70.2676
Cohort1	3	B6J_031117-12	C57BL/6J	Male	No test experience	Day 8	PND 46–52	PND 79–85	12:40:27	1797.2	50	266	247.5	40	14.4	273.506
Cohort1	4	B6J_031117-13	C57BL/6J	Male	Test battery experience	Day 9	PND 46–52	PND 80–86	09:50:35	1036.7	21	501	57	42.9	7	52.3441
Cohort1	4	B6J_031117-14	C57BL/6J	Male	Test battery experience	Day 9	PND 46–52	PND 80–86	10:05:32	1743.1	38	351	125	42.1	20.7	50.0558
Cohort1	4	B6J_031117-15	C57BL/6J	Male	Test battery experience	Day 9	PND 46–52	PND 80–86	10:20:34	1231.5	20	438	132.5	20	4.9	53.9322
Cohort1	4	B6J_031117-16	C57BL/6J	Male	Test battery experience	Day 9	PND 46–52	PND 80–86	10:35:44	1890.4	46	331	175.5	41.3	15.6	74.7072
Cohort1	5	B6J_031117-17	C57BL/6J	Male	No test experience	Day 9	PND 46–52	PND 80–86	10:50:37	1041.1	26	367.5	151	42.3	13.6	76.4494
Cohort1	5	B6J_031117-18	C57BL/6J	Male	No test experience	Day 9	PND 46–52	PND 80–86	11:05:32	1595.2	38	278	141.5	52.6	30.1	69.2028
Cohort1	5	B6J_031117-19	C57BL/6J	Male	No test experience	Day 9	PND 46–52	PND 80–86	11:20:30	1856.1	40	337	154.5	45	18.1	54.7456
Cohort1	5	B6J_031117-20	C57BL/6J	Male	No test experience	Day 9	PND 46–52	PND 80–86	11:35:31	1817.9	45	284	180	48.9	22.7	207.572
Cohort1	6	B6J_031117-21	C57BL/6J	Male	Test battery experience	Day 9	PND 46–52	PND 80–86	11:50:39	845.2	17	487.5	96.5	17.6	2.7	89.9438
Cohort1	6	B6J_031117-22	C57BL/6J	Male	Test battery experience	Day 9	PND 46–52	PND 80–86	12:05:52	1684.9	38	371.5	131.5	36.8	16.2	65.1144
Cohort1	6	B6J_031117-23	C57BL/6J	Male	Test battery experience	Day 9	PND 46–52	PND 80–86	12:20:37	2363	49	365.5	159	24.5	12.6	71.3501
Cohort1	6	B6J_031117-24	C57BL/6J	Male	Test battery experience	Day 9	PND 46–52	PND 80–86	12:35:36	1310.2	24	473	87	33.3	6.7	135.753
Cohort1	7	B6J_031117-25	C57BL/6J	Male	No test experience	Day 10	PND 46–52	PND 81–87	10:06:33	1998.4	46	234	212.5	39.1	25.6	108.587
Cohort1	7	B6J_031117-26	C57BL/6J	Male	No test experience	Day 10	PND 46–52	PND 81–87	10:21:02	1720.9	39	274.5	194.5	56.4	21.8	143.631
Cohort1	7	B6J_031117-27	C57BL/6J	Male	No test experience	Day 10	PND 46–52	PND 81–87	10:35:32	1548.9	27	276	138.5	40.7	30.9	207.572
Cohort1	7	B6J_031117-28	C57BL/6J	Male	No test experience	Day 10	PND 46–52	PND 81–87	10:50:26	1717.3	40	243	124.5	50	38.8	115.695
Cohort1	8	B6J_031117-29	C57BL/6J	Male	Test battery experience	Day 10	PND 46–52	PND 81–87	11:05:33	1110.2	23	465.5	94.5	21.7	6.7	71.8981
Cohort1	8	B6J_031117-30	C57BL/6J	Male	Test battery experience	Day 10	PND 46–52	PND 81–87	11:20:35	1725.7	40	371.5	158	30	11.8	61.7506
Cohort1	8	B6J_031117-31	C57BL/6J	Male	Test battery experience	Day 10	PND 46–52	PND 81–87	11:35:37	1411	31	433	119	38.7	8	75.8638
Cohort1	8	B6J_031117-32	C57BL/6J	Male	Test battery experience	Day 10	PND 46–52	PND 81–87	11:50:26	1258	28	414.5	125.5	42.9	10	83.8694

## Sheet: Related to Fig1
General health and neurological screen (day 1)
Cohort	Cage No	MouseID	Strain	Sex	Condition	Test day	Postnatal day (PND) at arrival	Postnatal day (PND) at general health assessment and neurological screen (test day 1)	Rectal temperature (ºC)	Body weight (g)	Whisker state	Coat state	Righting reflex	Whisker twitch reflex	Ear twitch reflex	Reaching	Wire hang latency (sec) (cutoff time, 60 sec)
Cohort1	1	B6J_031117-01	C57BL/6J	Male	No test experience		PND 46–52
Cohort1	1	B6J_031117-02	C57BL/6J	Male	No test experience		PND 46–52
Cohort1	1	B6J_031117-03	C57BL/6J	Male	No test experience		PND 46–52
Cohort1	1	B6J_031117-04	C57BL/6J	Male	No test experience		PND 46–52
Cohort1	2	B6J_031117-05	C57BL/6J	Male	Test battery experience	Day 1	PND 46–52	PND 72–78	36.9	25.3	OK	OK	Yes	Yes	Yes	Yes	60
Cohort1	2	B6J_031117-06	C57BL/6J	Male	Test battery experience	Day 1	PND 46–52	PND 72–78	36.4	28.6	OK	OK	Yes	Yes	Yes	Yes	60
Cohort1	2	B6J_031117-07	C57BL/6J	Male	Test battery experience	Day 1	PND 46–52	PND 72–78	36.4	26.3	OK	OK	Yes	Yes	Yes	Yes	60
Cohort1	2	B6J_031117-08	C57BL/6J	Male	Test battery experience	Day 1	PND 46–52	PND 72–78	36.8	26.1	OK	OK	Yes	Yes	Yes	Yes	60
Cohort1	3	B6J_031117-09	C57BL/6J	Male	No test experience		PND 46–52
Cohort1	3	B6J_031117-10	C57BL/6J	Male	No test experience		PND 46–52
Cohort1	3	B6J_031117-11	C57BL/6J	Male	No test experience		PND 46–52
Cohort1	3	B6J_031117-12	C57BL/6J	Male	No test experience		PND 46–52
Cohort1	4	B6J_031117-13	C57BL/6J	Male	Test battery experience	Day 1	PND 46–52	PND 72–78	35.7	26.7	OK	OK	Yes	Yes	Yes	Yes	60
Cohort1	4	B6J_031117-14	C57BL/6J	Male	Test battery experience	Day 1	PND 46–52	PND 72–78	35.8	24.8	OK	OK	Yes	Yes	Yes	Yes	60
Cohort1	4	B6J_031117-15	C57BL/6J	Male	Test battery experience	Day 1	PND 46–52	PND 72–78	36.8	25.5	OK	OK	Yes	Yes	Yes	Yes	60
Cohort1	4	B6J_031117-16	C57BL/6J	Male	Test battery experience	Day 1	PND 46–52	PND 72–78	36.7	26	OK	OK	Yes	Yes	Yes	Yes	60
Cohort1	5	B6J_031117-17	C57BL/6J	Male	No test experience		PND 46–52
Cohort1	5	B6J_031117-18	C57BL/6J	Male	No test experience		PND 46–52
Cohort1	5	B6J_031117-19	C57BL/6J	Male	No test experience		PND 46–52
Cohort1	5	B6J_031117-20	C57BL/6J	Male	No test experience		PND 46–52
Cohort1	6	B6J_031117-21	C57BL/6J	Male	Test battery experience	Day 1	PND 46–52	PND 72–78	36.9	27.8	OK	OK	Yes	Yes	Yes	Yes	60
Cohort1	6	B6J_031117-22	C57BL/6J	Male	Test battery experience	Day 1	PND 46–52	PND 72–78	36.2	27.5	OK	OK	Yes	Yes	Yes	Yes	60
Cohort1	6	B6J_031117-23	C57BL/6J	Male	Test battery experience	Day 1	PND 46–52	PND 72–78	37	29.3	OK	OK	Yes	Yes	Yes	Yes	60
Cohort1	6	B6J_031117-24	C57BL/6J	Male	Test battery experience	Day 1	PND 46–52	PND 72–78	37	28.4	OK	OK	Yes	Yes	Yes	Yes	60
Cohort1	7	B6J_031117-25	C57BL/6J	Male	No test experience		PND 46–52
Cohort1	7	B6J_031117-26	C57BL/6J	Male	No test experience		PND 46–52
Cohort1	7	B6J_031117-27	C57BL/6J	Male	No test experience		PND 46–52
Cohort1	7	B6J_031117-28	C57BL/6J	Male	No test experience		PND 46–52
Cohort1	8	B6J_031117-29	C57BL/6J	Male	Test battery experience	Day 1	PND 46–52	PND 72–78	36.2	27.2	OK	OK	Yes	Yes	Yes	Yes	60
Cohort1	8	B6J_031117-30	C57BL/6J	Male	Test battery experience	Day 1	PND 46–52	PND 72–78	35.8	27	OK	OK	Yes	Yes	Yes	Yes	60
Cohort1	8	B6J_031117-31	C57BL/6J	Male	Test battery experience	Day 1	PND 46–52	PND 72–78	35.7	27.1	OK	OK	Yes	Yes	Yes	Yes	60
Cohort1	8	B6J_031117-32	C57BL/6J	Male	Test battery experience	Day 1	PND 46–52	PND 72–78	36.2	25.7	OK	OK	Yes	Yes	Yes	Yes	60
General health and neurological screen (day 2)
Cohort	Cage No	MouseID	Strain	Sex	Condition		Postnatal day (PND) at arrival	Postnatal day (PND) at general health assessment and neurological screen (test day 2)	Grip strength (Newton)	Response to key jangling
Cohort1	1	B6J_031117-01	C57BL/6J	Male	No test experience		PND 46–52
Cohort1	1	B6J_031117-02	C57BL/6J	Male	No test experience		PND 46–52
Cohort1	1	B6J_031117-03	C57BL/6J	Male	No test experience		PND 46–52
Cohort1	1	B6J_031117-04	C57BL/6J	Male	No test experience		PND 46–52
Cohort1	2	B6J_031117-05	C57BL/6J	Male	Test battery experience	Day 2	PND 46–52	PND 73–79	0.95	Negative
Cohort1	2	B6J_031117-06	C57BL/6J	Male	Test battery experience	Day 2	PND 46–52	PND 73–79	1.05	Negative
Cohort1	2	B6J_031117-07	C57BL/6J	Male	Test battery experience	Day 2	PND 46–52	PND 73–79	0.7	Negative
Cohort1	2	B6J_031117-08	C57BL/6J	Male	Test battery experience	Day 2	PND 46–52	PND 73–79	1.05	Negative
Cohort1	3	B6J_031117-09	C57BL/6J	Male	No test experience		PND 46–52
Cohort1	3	B6J_031117-10	C57BL/6J	Male	No test experience		PND 46–52
Cohort1	3	B6J_031117-11	C57BL/6J	Male	No test experience		PND 46–52
Cohort1	3	B6J_031117-12	C57BL/6J	Male	No test experience		PND 46–52
Cohort1	4	B6J_031117-13	C57BL/6J	Male	Test battery experience	Day 2	PND 46–52	PND 73–79	1	Negative
Cohort1	4	B6J_031117-14	C57BL/6J	Male	Test battery experience	Day 2	PND 46–52	PND 73–79	0.9	Negative
Cohort1	4	B6J_031117-15	C57BL/6J	Male	Test battery experience	Day 2	PND 46–52	PND 73–79	1.1	Negative
Cohort1	4	B6J_031117-16	C57BL/6J	Male	Test battery experience	Day 2	PND 46–52	PND 73–79	1.15	Negative
Cohort1	5	B6J_031117-17	C57BL/6J	Male	No test experience		PND 46–52
Cohort1	5	B6J_031117-18	C57BL/6J	Male	No test experience		PND 46–52
Cohort1	5	B6J_031117-19	C57BL/6J	Male	No test experience		PND 46–52
Cohort1	5	B6J_031117-20	C57BL/6J	Male	No test experience		PND 46–52
Cohort1	6	B6J_031117-21	C57BL/6J	Male	Test battery experience	Day 2	PND 46–52	PND 73–79	1.15	Negative
Cohort1	6	B6J_031117-22	C57BL/6J	Male	Test battery experience	Day 2	PND 46–52	PND 73–79	1.1	Negative
Cohort1	6	B6J_031117-23	C57BL/6J	Male	Test battery experience	Day 2	PND 46–52	PND 73–79	0.95	Negative
Cohort1	6	B6J_031117-24	C57BL/6J	Male	Test battery experience	Day 2	PND 46–52	PND 73–79	1.05	Negative
Cohort1	7	B6J_031117-25	C57BL/6J	Male	No test experience		PND 46–52
Cohort1	7	B6J_031117-26	C57BL/6J	Male	No test experience		PND 46–52
Cohort1	7	B6J_031117-27	C57BL/6J	Male	No test experience		PND 46–52
Cohort1	7	B6J_031117-28	C57BL/6J	Male	No test experience		PND 46–52
Cohort1	8	B6J_031117-29	C57BL/6J	Male	Test battery experience	Day 2	PND 46–52	PND 73–79	1	Negative
Cohort1	8	B6J_031117-30	C57BL/6J	Male	Test battery experience	Day 2	PND 46–52	PND 73–79	0.95	Negative
Cohort1	8	B6J_031117-31	C57BL/6J	Male	Test battery experience	Day 2	PND 46–52	PND 73–79	1	Negative
Cohort1	8	B6J_031117-32	C57BL/6J	Male	Test battery experience	Day 2	PND 46–52	PND 73–79	0.95	Negative
Light/dark transition test
Cohort	Cage No	MouseID	Strain	Sex	Condition		Postnatal day (PND) at arrival	Postnatal day (PND) at the light/dark transition test (test day 4)	Distance traveled in the dark chamber (cm)	Distance traveled in the light chamber (cm)	Time spent in the light chamber (sec)	Number of transitions	Latency to enter the light chamber (sec)
Cohort1	1	B6J_031117-01	C57BL/6J	Male	No test experience		PND 46–52
Cohort1	1	B6J_031117-02	C57BL/6J	Male	No test experience		PND 46–52
Cohort1	1	B6J_031117-03	C57BL/6J	Male	No test experience		PND 46–52
Cohort1	1	B6J_031117-04	C57BL/6J	Male	No test experience		PND 46–52
Cohort1	2	B6J_031117-05	C57BL/6J	Male	Test battery experience	Day 4	PND 46–52	PND 75–81	927	330	102.5	18	145
Cohort1	2	B6J_031117-06	C57BL/6J	Male	Test battery experience	Day 4	PND 46–52	PND 75–81	1234.9	346.4	93	16	287
Cohort1	2	B6J_031117-07	C57BL/6J	Male	Test battery experience	Day 4	PND 46–52	PND 75–81	1334.6	645.4	163.5	32	32
Cohort1	2	B6J_031117-08	C57BL/6J	Male	Test battery experience	Day 4	PND 46–52	PND 75–81	1165.2	365	120.5	17	125
Cohort1	3	B6J_031117-09	C57BL/6J	Male	No test experience		PND 46–52
Cohort1	3	B6J_031117-10	C57BL/6J	Male	No test experience		PND 46–52
Cohort1	3	B6J_031117-11	C57BL/6J	Male	No test experience		PND 46–52
Cohort1	3	B6J_031117-12	C57BL/6J	Male	No test experience		PND 46–52
Cohort1	4	B6J_031117-13	C57BL/6J	Male	Test battery experience	Day 4	PND 46–52	PND 75–81	590.1	205.8	59	14	30
Cohort1	4	B6J_031117-14	C57BL/6J	Male	Test battery experience	Day 4	PND 46–52	PND 75–81	1253.6	479.9	136.5	24	194
Cohort1	4	B6J_031117-15	C57BL/6J	Male	Test battery experience	Day 4	PND 46–52	PND 75–81	976.1	301.8	85	14	294
Cohort1	4	B6J_031117-16	C57BL/6J	Male	Test battery experience	Day 4	PND 46–52	PND 75–81	1301.2	688	198.5	30	12
Cohort1	5	B6J_031117-17	C57BL/6J	Male	No test experience		PND 46–52
Cohort1	5	B6J_031117-18	C57BL/6J	Male	No test experience		PND 46–52
Cohort1	5	B6J_031117-19	C57BL/6J	Male	No test experience		PND 46–52
Cohort1	5	B6J_031117-20	C57BL/6J	Male	No test experience		PND 46–52
Cohort1	6	B6J_031117-21	C57BL/6J	Male	Test battery experience	Day 4	PND 46–52	PND 75–81	1171.2	358.6	98	21	31
Cohort1	6	B6J_031117-22	C57BL/6J	Male	Test battery experience	Day 4	PND 46–52	PND 75–81	1105.1	582.3	148.5	26	162
Cohort1	6	B6J_031117-23	C57BL/6J	Male	Test battery experience	Day 4	PND 46–52	PND 75–81	1672.6	796.3	191	50	92
Cohort1	6	B6J_031117-24	C57BL/6J	Male	Test battery experience	Day 4	PND 46–52	PND 75–81	1457.8	486.8	123.5	24	155
Cohort1	7	B6J_031117-25	C57BL/6J	Male	No test experience		PND 46–52
Cohort1	7	B6J_031117-26	C57BL/6J	Male	No test experience		PND 46–52
Cohort1	7	B6J_031117-27	C57BL/6J	Male	No test experience		PND 46–52
Cohort1	7	B6J_031117-28	C57BL/6J	Male	No test experience		PND 46–52
Cohort1	8	B6J_031117-29	C57BL/6J	Male	Test battery experience	Day 4	PND 46–52	PND 75–81	1302.1	377.8	94	17	84
Cohort1	8	B6J_031117-30	C57BL/6J	Male	Test battery experience	Day 4	PND 46–52	PND 75–81	1342.8	513.9	134.5	24	122
Cohort1	8	B6J_031117-31	C57BL/6J	Male	Test battery experience	Day 4	PND 46–52	PND 75–81	1198.5	549.9	138	22	8
Cohort1	8	B6J_031117-32	C57BL/6J	Male	Test battery experience	Day 4	PND 46–52	PND 75–81	1457.5	673.6	190	34	39
Open field test
Cohort	Cage No	MouseID	Strain	Sex	Condition		Postnatal day (PND) at arrival	Postnatal day (PND) at the open field test (test day 6)	Total distance traveled (cm)	Vertical activity	Center time (sec)	Stereotypic counts
Cohort1	1	B6J_031117-01	C57BL/6J	Male	No test experience		PND 46–52
Cohort1	1	B6J_031117-02	C57BL/6J	Male	No test experience		PND 46–52
Cohort1	1	B6J_031117-03	C57BL/6J	Male	No test experience		PND 46–52
Cohort1	1	B6J_031117-04	C57BL/6J	Male	No test experience		PND 46–52
Cohort1	2	B6J_031117-05	C57BL/6J	Male	Test battery experience	Day 6	PND 46–52	PND 77–83	11673	1688	400.6	13959
Cohort1	2	B6J_031117-06	C57BL/6J	Male	Test battery experience	Day 6	PND 46–52	PND 77–83	6490	669	221	9514
Cohort1	2	B6J_031117-07	C57BL/6J	Male	Test battery experience	Day 6	PND 46–52	PND 77–83	11687	1474	971.1	12466
Cohort1	2	B6J_031117-08	C57BL/6J	Male	Test battery experience	Day 6	PND 46–52	PND 77–83	8954	1073	453.2	12564
Cohort1	3	B6J_031117-09	C57BL/6J	Male	No test experience		PND 46–52
Cohort1	3	B6J_031117-10	C57BL/6J	Male	No test experience		PND 46–52
Cohort1	3	B6J_031117-11	C57BL/6J	Male	No test experience		PND 46–52
Cohort1	3	B6J_031117-12	C57BL/6J	Male	No test experience		PND 46–52
Cohort1	4	B6J_031117-13	C57BL/6J	Male	Test battery experience	Day 6	PND 46–52	PND 77–83	8348	743	268.3	10708
Cohort1	4	B6J_031117-14	C57BL/6J	Male	Test battery experience	Day 6	PND 46–52	PND 77–83	9290	1003	507.5	11408
Cohort1	4	B6J_031117-15	C57BL/6J	Male	Test battery experience	Day 6	PND 46–52	PND 77–83	10867	702	389	10048
Cohort1	4	B6J_031117-16	C57BL/6J	Male	Test battery experience	Day 6	PND 46–52	PND 77–83	6535	816	509.8	10340
Cohort1	5	B6J_031117-17	C57BL/6J	Male	No test experience		PND 46–52
Cohort1	5	B6J_031117-18	C57BL/6J	Male	No test experience		PND 46–52
Cohort1	5	B6J_031117-19	C57BL/6J	Male	No test experience		PND 46–52
Cohort1	5	B6J_031117-20	C57BL/6J	Male	No test experience		PND 46–52
Cohort1	6	B6J_031117-21	C57BL/6J	Male	Test battery experience	Day 6	PND 46–52	PND 77–83	10540	873	613.2	8536
Cohort1	6	B6J_031117-22	C57BL/6J	Male	Test battery experience	Day 6	PND 46–52	PND 77–83	12401	1853	879.2	18469
Cohort1	6	B6J_031117-23	C57BL/6J	Male	Test battery experience	Day 6	PND 46–52	PND 77–83	15948	1868	883.7	17382
Cohort1	6	B6J_031117-24	C57BL/6J	Male	Test battery experience	Day 6	PND 46–52	PND 77–83	9344	1596	366.3	16002
Cohort1	7	B6J_031117-25	C57BL/6J	Male	No test experience		PND 46–52
Cohort1	7	B6J_031117-26	C57BL/6J	Male	No test experience		PND 46–52
Cohort1	7	B6J_031117-27	C57BL/6J	Male	No test experience		PND 46–52
Cohort1	7	B6J_031117-28	C57BL/6J	Male	No test experience		PND 46–52
Cohort1	8	B6J_031117-29	C57BL/6J	Male	Test battery experience	Day 6	PND 46–52	PND 77–83	8304	764	247.7	8424
Cohort1	8	B6J_031117-30	C57BL/6J	Male	Test battery experience	Day 6	PND 46–52	PND 77–83	12070	1886	622	11468
Cohort1	8	B6J_031117-31	C57BL/6J	Male	Test battery experience	Day 6	PND 46–52	PND 77–83	9738	1206	436.7	9891
Cohort1	8	B6J_031117-32	C57BL/6J	Male	Test battery experience	Day 6	PND 46–52	PND 77–83	8365	902	450.8	9273

## Sheet: Fig2
Cohort	Cage No	MouseID	Strain	Sex	Condition	Test day	Postnatal day (PND) at arrival	Postnatal day (PND) at elevated plus maze test	Start time	Distance traveled (cm)	Number of total arm entries	Time spent in closed arms (sec)	Time spent in center (sec)	Percentage of open arm entries (%)	Percentage of time spent in open arms (%)	Plasma CORT (ng/mL)
Cohort2	1	B6J_121716-01	C57BL/6J	Male	Clear	Day 1	PND 46–52	PND 73–79	10:03:13	1561.6	39	345.5	156	48.7	16.4	66.0543
Cohort2	1	B6J_121716-02	C57BL/6J	Male	Transparent blue	Day 1	PND 46–52	PND 73–79	10:19:07	1751.6	48	336	204	45.8	10	70.9544
Cohort2	1	B6J_121716-03	C57BL/6J	Male	White	Day 1	PND 46–52	PND 73–79	10:33:29	1805.7	40	205	196	62.5	33.2	69.2739
Cohort2	1	B6J_121716-04	C57BL/6J	Male	Black	Day 1	PND 46–52	PND 73–79	10:48:24	1622.2	47	301.5	245	29.8	8.9	75.6802
Cohort2	2	B6J_121716-05	C57BL/6J	Male	Transparent blue	Day 1	PND 46–52	PND 73–79	11:03:38	1431.2	33	325	195.5	39.4	13.3	93.0549
Cohort2	2	B6J_121716-06	C57BL/6J	Male	White	Day 1	PND 46–52	PND 73–79	11:18:31	1416	27	409.5	141	29.6	8.3	111.356
Cohort2	2	B6J_121716-07	C57BL/6J	Male	Black	Day 1	PND 46–52	PND 73–79	11:33:27	1478.7	34	464	89	17.6	7.8	100.432
Cohort2	2	B6J_121716-08	C57BL/6J	Male	Clear	Day 1	PND 46–52	PND 73–79	11:48:25	1966.6	41	249.5	157	48.8	32.3	97.8994
Cohort2	3	B6J_121716-09	C57BL/6J	Male	White	Day 1	PND 46–52	PND 73–79	12:03:36	1302.6	30	371.5	183	16.7	7.6	61.557
Cohort2	3	B6J_121716-10	C57BL/6J	Male	Black	Day 1	PND 46–52	PND 73–79	12:18:29	1323.2	37	279	220.5	35.1	16.8	56.1259
Cohort2	3	B6J_121716-11	C57BL/6J	Male	Clear	Day 1	PND 46–52	PND 73–79	12:33:32	1407.1	32	294.5	213	43.8	15.4	63.0136
Cohort2	3	B6J_121716-12	C57BL/6J	Male	Transparent blue	Day 1	PND 46–52	PND 73–79	12:48:24	1419.5	26	372	173.5	23.1	9.1	70.9544
Cohort2	4	B6J_121716-13	C57BL/6J	Male	Black	Day 2	PND 46–52	PND 74–80	10:01:58	1657.7	41	262.5	255	36.6	13.8	64.0079
Cohort2	4	B6J_121716-14	C57BL/6J	Male	Clear	Day 2	PND 46–52	PND 74–80	10:17:33	1732.2	40	394	140	27.5	11	84.1849
Cohort2	4	B6J_121716-15	C57BL/6J	Male	Transparent blue	Day 2	PND 46–52	PND 74–80	10:32:43	1736.5	37	342	181	35.1	12.8	71.5254
Cohort2	4	B6J_121716-16	C57BL/6J	Male	White	Day 2	PND 46–52	PND 74–80	10:47:23	1661.8	36	249	232	33.3	19.8	80.1259
Cohort2	5	B6J_121716-17	C57BL/6J	Male	Clear	Day 2	PND 46–52	PND 74–80	11:02:36	1528	32	241.5	104.5	62.5	42.3	76.9197
Cohort2	5	B6J_121716-18	C57BL/6J	Male	Transparent blue	Day 2	PND 46–52	PND 74–80	11:17:41	1291.9	30	428	130.5	30	6.9	72.684
Cohort2	5	B6J_121716-19	C57BL/6J	Male	White	Day 2	PND 46–52	PND 74–80	11:32:39	1516.1	33	251.5	235	54.5	18.9	103.929
Cohort2	5	B6J_121716-20	C57BL/6J	Male	Black	Day 2	PND 46–52	PND 74–80	11:47:24	1292.7	33	423.5	115.5	39.4	10.2	179.335
Cohort2	6	B6J_121716-21	C57BL/6J	Male	Transparent blue	Day 2	PND 46–52	PND 74–80	12:02:32	997.4	19	459.5	61.5	31.6	13.2	82.8054
Cohort2	6	B6J_121716-22	C57BL/6J	Male	White	Day 2	PND 46–52	PND 74–80	12:17:29	1843.9	40	306.5	189	40	17.4	46.93
Cohort2	6	B6J_121716-23	C57BL/6J	Male	Black	Day 2	PND 46–52	PND 74–80	12:32:37	1205.4	29	451	124	13.8	4.2	61.557
Cohort2	6	B6J_121716-24	C57BL/6J	Male	Clear	Day 2	PND 46–52	PND 74–80	12:47:24	1655.8	32	237	154.5	59.4	34.8	55.7003
Cohort2	7	B6J_121716-25	C57BL/6J	Male	White	Day 3	PND 46–52	PND 75–81	10:02:52	1516	32	351.5	190.5	25	9.7	34.5173
Cohort2	7	B6J_121716-26	C57BL/6J	Male	Black	Day 3	PND 46–52	PND 75–81	10:17:33	1459.9	33	385	115	33.3	16.7	25.8094
Cohort2	7	B6J_121716-27	C57BL/6J	Male	Clear	Day 3	PND 46–52	PND 75–81	10:32:30	1427.2	24	373.5	160	29.2	11.1	115.874
Cohort2	7	B6J_121716-28	C57BL/6J	Male	Transparent blue	Day 3	PND 46–52	PND 75–81	10:47:26	1658.4	36	358.5	161	30.6	13.4	59.8588
Cohort2	8	B6J_121716-29	C57BL/6J	Male	Black	Day 3	PND 46–52	PND 75–81	11:02:46	1316.6	31	409.5	112.5	32.3	13	54.6302
Cohort2	8	B6J_121716-30	C57BL/6J	Male	Clear	Day 3	PND 46–52	PND 75–81	11:17:32	1513.4	34	276.5	192.5	50	21.8	151.663
Cohort2	8	B6J_121716-31	C57BL/6J	Male	Transparent blue	Day 3	PND 46–52	PND 75–81	11:32:34	1213.9	22	110	198.5	59.1	48.6	97.7663
Cohort2	8	B6J_121716-32	C57BL/6J	Male	White	Day 3	PND 46–52	PND 75–81	11:47:25	1414.1	30	351	196	33.3	8.8	136.907
Cohort2	9	B6J_121716-33	C57BL/6J	Male	Clear	Day 3	PND 46–52	PND 75–81	12:02:34	1197.6	24	146	165	70.8	48.2	49.6387
Cohort2	9	B6J_121716-34	C57BL/6J	Male	Transparent blue	Day 3	PND 46–52	PND 75–81	12:17:31	1351	30	251.5	177.5	46.7	28.5	57.3697
Cohort2	9	B6J_121716-35	C57BL/6J	Male	White	Day 3	PND 46–52	PND 75–81	12:32:29	1475.4	37	319.5	203.5	40.5	12.8	71.8208
Cohort2	9	B6J_121716-36	C57BL/6J	Male	Black	Day 3	PND 46–52	PND 75–81	12:47:34	1144.5	26	435.5	150	23.1	2.4	61.5947
Cohort2	10	B6J_121716-37	C57BL/6J	Male	Transparent blue	Day 4	PND 46–52	PND 76–82	10:00:43	1742.7	40	323.5	199.5	35	12.8	55.7833
Cohort2	10	B6J_121716-38	C57BL/6J	Male	White	Day 4	PND 46–52	PND 76–82	10:15:39	1879.3	44	306.5	188	40.9	17.6	79.8214
Cohort2	10	B6J_121716-39	C57BL/6J	Male	Black	Day 4	PND 46–52	PND 76–82	10:30:30	1770.1	49	372.5	162.5	42.9	10.8	69.7185
Cohort2	10	B6J_121716-40	C57BL/6J	Male	Clear	Day 4	PND 46–52	PND 76–82	10:45:27	1600.7	38	245.5	243.5	36.8	18.5	52.4147
Cohort2	11	B6J_121716-41	C57BL/6J	Male	White	Day 4	PND 46–52	PND 76–82	11:00:35	1039.7	23	296	262	52.2	7	49.6387
Cohort2	11	B6J_121716-42	C57BL/6J	Male	Black	Day 4	PND 46–52	PND 76–82	11:15:40	1232.5	31	432.5	107	25.8	10.1	63.3946
Cohort2	11	B6J_121716-43	C57BL/6J	Male	Clear	Day 4	PND 46–52	PND 76–82	11:30:30	1853.5	42	215.5	161	50	37.3	104.238
Cohort2	11	B6J_121716-44	C57BL/6J	Male	Transparent blue	Day 4	PND 46–52	PND 76–82	11:45:23	1568.8	34	316.5	125.5	55.9	26.3	48.9748
Cohort2	12	B6J_121716-45	C57BL/6J	Male	Black	Day 4	PND 46–52	PND 76–82	12:00:34	803.9	15	503.5	60	33.3	6.1	32.4463
Cohort2	12	B6J_121716-46	C57BL/6J	Male	Clear	Day 4	PND 46–52	PND 76–82	12:15:42	1724.4	39	197	144	66.7	43.2	124.832
Cohort2	12	B6J_121716-47	C57BL/6J	Male	Transparent blue	Day 4	PND 46–52	PND 76–82	12:30:27	1691.2	35	312.5	151	34.3	22.8	65.7385
Cohort2	12	B6J_121716-48	C57BL/6J	Male	White	Day 4	PND 46–52	PND 76–82	12:45:23	1202.8	22	237	207	45.5	26	41.0644

## Sheet: Fig3
Cohort	Cage No	MouseID	Strain	Sex	Condition	Test day	Postnatal day (PND) at arrival	Postnatal day (PND) at elevated plus maze test	Start time	Distance traveled (cm)	Number of total arm entries	Time spent in closed arms (sec)	Time spent in center (sec)	Percentage of open arm entries (%)	Percentage of time spent in open arms (%)	Plasma CORT (ng/mL)
Cohort3	1	B6J_011417-01	C57BL/6J	Male	5lux	Day 1	PND 48–54	PND 72–78	10:03:54	2480.9	58	243	151.5	56.9	34.3	58.9854
Cohort3	1	B6J_011417-02	C57BL/6J	Male	100lux	Day 1	PND 48–54	PND 72–78	10:18:48	1742.7	43	312.5	156.5	41.9	21.8	67.5254
Cohort3	1	B6J_011417-03	C57BL/6J	Male	800lux	Day 1	PND 48–54	PND 72–78	10:33:38	2063.6	44	276.5	143	50	30.1	61.0024
Cohort3	1	B6J_011417-04	C57BL/6J	Male	5lux	Day 1	PND 48–54	PND 72–78	10:48:32	1667.4	38	258.5	201	52.6	23.4	103.925
Cohort3	2	B6J_011417-05	C57BL/6J	Male	100lux	Day 1	PND 48–54	PND 72–78	11:03:51	1663.2	39	256.5	207.5	53.8	22.7	100.262
Cohort3	2	B6J_011417-06	C57BL/6J	Male	800lux	Day 1	PND 48–54	PND 72–78	11:18:59	1701.7	37	297.5	193.5	35.1	18.2	117.288
Cohort3	2	B6J_011417-07	C57BL/6J	Male	5lux	Day 1	PND 48–54	PND 72–78	11:33:43	2254.8	53	254.5	161	47.2	30.8	49.1186
Cohort3	2	B6J_011417-08	C57BL/6J	Male	100lux	Day 1	PND 48–54	PND 72–78	11:48:18	1833	51	281	182	54.9	22.8	144.8
Cohort3	3	B6J_011417-09	C57BL/6J	Male	800lux	Day 1	PND 48–54	PND 72–78	12:03:13	873.5	21	498	98.5	14.3	0.6	89.5952
Cohort3	3	B6J_011417-10	C57BL/6J	Male	5lux	Day 1	PND 48–54	PND 72–78	12:18:17	1250.2	23	427.5	136	30.4	6.1	67.1434
Cohort3	3	B6J_011417-11	C57BL/6J	Male	100lux	Day 1	PND 48–54	PND 72–78	12:33:24	1765.6	39	339.5	205.5	35.9	9.2	62.0394
Cohort3	3	B6J_011417-12	C57BL/6J	Male	800lux	Day 1	PND 48–54	PND 72–78	12:47:58	1801.3	38	349.5	144.5	39.5	17.7	66.0117
Cohort3	4	B6J_011417-13	C57BL/6J	Male	100lux	Day 2	PND 48–54	PND 73–79	10:00:43	1379.3	32	374.5	171	34.4	9.1	54.2557
Cohort3	4	B6J_011417-14	C57BL/6J	Male	800lux	Day 2	PND 48–54	PND 73–79	10:15:36	1812.3	36	203.5	231	47.2	27.6	51.3335
Cohort3	4	B6J_011417-15	C57BL/6J	Male	5lux	Day 2	PND 48–54	PND 73–79	10:30:16	1903.5	47	214	167.5	48.9	36.4	71.8911
Cohort3	4	B6J_011417-16	C57BL/6J	Male	100lux	Day 2	PND 48–54	PND 73–79	10:45:18	1626.2	34	376	86	58.8	23	114.465
Cohort3	5	B6J_011417-17	C57BL/6J	Male	800lux	Day 2	PND 48–54	PND 73–79	11:00:26	1362	29	440	101	31	9.8	87.0064
Cohort3	5	B6J_011417-18	C57BL/6J	Male	5lux	Day 2	PND 48–54	PND 73–79	11:15:36	1947.6	47	335	155.5	40.4	18.3	69.4721
Cohort3	5	B6J_011417-19	C57BL/6J	Male	100lux	Day 2	PND 48–54	PND 73–79	11:30:15	1762.6	40	234	194	45	28.7	64.1722
Cohort3	5	B6J_011417-20	C57BL/6J	Male	800lux	Day 2	PND 48–54	PND 73–79	11:45:14	1409.3	35	384.5	176.5	25.7	6.5	70.6701
Cohort3	6	B6J_011417-21	C57BL/6J	Male	5lux	Day 2	PND 48–54	PND 73–79	12:00:35	1651.5	34	363.5	177	32.4	9.9	61.0024
Cohort3	6	B6J_011417-22	C57BL/6J	Male	100lux	Day 2	PND 48–54	PND 73–79	12:15:14	1833.9	36	351.5	130.5	44.4	19.7	94.4783
Cohort3	6	B6J_011417-23	C57BL/6J	Male	800lux	Day 2	PND 48–54	PND 73–79	12:30:33	1368.7	26	378	131	26.9	15.2	54.8617
Cohort3	6	B6J_011417-24	C57BL/6J	Male	5lux	Day 2	PND 48–54	PND 73–79	12:45:22	1572.2	33	369	194	21.2	6.2	69.8689
Cohort3	7	B6J_011417-25	C57BL/6J	Male	800lux	Day 3	PND 48–54	PND 74–80	10:00:16	1594.7	34	293.5	165.5	47.1	23.5	49.3897
Cohort3	7	B6J_011417-26	C57BL/6J	Male	5lux	Day 3	PND 48–54	PND 74–80	10:15:25	1652.7	38	293.5	180	50	21.1	58.0044
Cohort3	7	B6J_011417-27	C57BL/6J	Male	100lux	Day 3	PND 48–54	PND 74–80	10:30:22	1820.1	46	291.5	187.5	50	20.2	64.9011
Cohort3	7	B6J_011417-28	C57BL/6J	Male	800lux	Day 3	PND 48–54	PND 74–80	10:45:14	1639.3	32	382.5	155	31.3	10.4	61.6916
Cohort3	8	B6J_011417-29	C57BL/6J	Male	5lux	Day 3	PND 48–54	PND 74–80	11:00:53	1568.8	34	285	181	61.8	22.3	62.7415
Cohort3	8	B6J_011417-30	C57BL/6J	Male	100lux	Day 3	PND 48–54	PND 74–80	11:15:20	1638.4	35	325	162.5	31.4	18.8	31.1348
Cohort3	8	B6J_011417-31	C57BL/6J	Male	800lux	Day 3	PND 48–54	PND 74–80	11:30:27	1276	30	322.5	159.5	43.3	19.7	46.7495
Cohort3	8	B6J_011417-32	C57BL/6J	Male	5lux	Day 3	PND 48–54	PND 74–80	11:45:16	1630.3	36	359.5	154	30.6	14.4	45.9874
Cohort3	9	B6J_011417-33	C57BL/6J	Male	100lux	Day 3	PND 48–54	PND 74–80	12:16:14	1153.9	22	354.5	192	45.5	8.9	49.1186
Cohort3	9	B6J_011417-34	C57BL/6J	Male	800lux	Day 3	PND 48–54	PND 74–80	12:30:39	1421.9	26	424	117	34.6	9.8	55.7845
Cohort3	9	B6J_011417-35	C57BL/6J	Male	5lux	Day 3	PND 48–54	PND 74–80	12:45:44	1835.1	40	365	118.5	37.5	19.4	45.4867
Cohort3	9	B6J_011417-36	C57BL/6J	Male	100lux	Day 3	PND 48–54	PND 74–80	13:00:16	1852.4	38	333	153.5	36.8	18.9	85.9946
