# Supplementary material for: Effects of test experience, closed-arm wall color, and illumination level on behavior and plasma corticosterone response in an elevated plus maze in male C57BL/6J mice: a challenge against conventional interpretation of the test
Source: Mol Brain. 2021 Feb 15;14:34. doi: 10.1186/s13041-020-00721-2 (PMC7885464; doi:10.1186/s13041-020-00721-2)
Supplement: Supplementary file 6 — Additional File 6: Table 1. Illumination levels in the elevated plus maze of closed arms with different color walls and under different light conditions. For the second group of mice, the illumination level was set to 100 lx at the center of the maze with closed arms with transparent blue walls. Measurements of illumination levels at each location of the maze (central platform, end of the open arms, and end of the closed arms) were repeated three times, and the average was calculated. For the third group of mice, the illumination level was set to 5, 100, or 800 lx at the center of the maze with closed arms with transparent blue walls. *The measurement sensor of the illuminometer was placed on the floor of the central platform and the end of the floor of the open arm horizontally. To measure the illumination level in the closed arm, the sensor was tilted due to the size of the illuminometer. [file 13041_2020_721_MOESM6_ESM.xlsx]

## Sheet: Suppl Table 1
Supplementary Table 1. Illumination levels in the elevated plus maze of closed arms with different color walls and under different light conditions.
For the second group of mice, the illumination level was set to 100 lux at the center of the maze with closed arms with bluish transparent walls. Measurements at each location of the maze (central platform, end of the open arms, and end of the closed arms) were repeated three times, and the average was calculated. For the third group of mice, the illumination level was set to 5, 100, or 800 lux a…
*The measurement sensor of the illuminometer was placed on the floor of the central platform and the end of the floor of the open arm horizontally. To measure the illumination level in the closed arm, the sensor was tilted due to the size of the illuminometer.
Group 2 (closed arm type)	Wall color
	Clear	Transparent blue	White	Black
Central platform	104	100	97	76
End of open arm	115	115	120	113
End of closed arm*	74	74	59	32
Difference (open arm-closed arm)	41	41	61	81
Group 3 (illumination level)	Illumination level
	5 lux	100 lux	800 lux
Central platform	5	100	800
End of open arm	5	115	910
End of closed arm*	4	74	597
Difference (open arm-closed arm)	1	41	313
